# Supplementary material for: Water-Soluble Polyglycidol-Grafted Ladder Calix Resorcinarene Oligomers with Open Chain and Cyclic Topologies: Synthesis, Characteristics, and Biological Evaluation
Source: Polymers (Basel). 2024 Nov 20;16(22):3219. doi: 10.3390/polym16223219 (PMC11598056; doi:10.3390/polym16223219)
Supplement: Supplementary file 1 [file polymers-16-03219-s001.zip]

Archive with 1 entries (1 files):
- polymers-3305619-supplementary.pdf
